# Supplementary material for: Population‐level lateralization of boxing displays enhances fighting success in male Great Himalayan leaf‐nosed bats
Source: Ecol Evol. 2023 Mar 8;13(3):e9879. doi: 10.1002/ece3.9879 (PMC9994608; doi:10.1002/ece3.9879)
Supplement: Supplementary file 4 — Table S1 [file ECE3-13-e9879-s004.xlsx]

## Sheet: Sheet1
Table S1 Body size, number of boxing, laterality index of bats from three populations in China
Source	ID	Population	Forearm length_winner	Forearm length_loser	Body mass_winner	Body mass_loser	Fighting duration	Left boxing number_Winner	Right boxing number_Winner	First hand use_Winner	Left boxing number_Loser	Right boxing number_Loser	First hand use_Loser	Laterality index_Winner	Laterality index_Loser
Zhang et al., 2022	1	Simao	97.52	98.13	78.79	77.72	36	0	5	R	1	0	L	1	-1
Zhang et al., 2022	2	Simao	97.43	95.27	60.58	60.6	97	1	0	L	0	2	R	-1	1
Zhang et al., 2022	3	Simao	97.98	97.91	57	59.78	67	3	2	L	9	0	L	-0.2	-1
Zhang et al., 2022	4	Simao	97.32	96.11	54.79	58.8	149	1	0	L	2	0	L	-1	-1
Zhang et al., 2022	5	Simao	99.14	100.07	74.07	77.13	68	3	1	L	2	0	L	-0.5	-1
Zhang et al., 2022	6	Simao	98.89	97.23	60.55	62.18	23	7	2	L	6	2	L	-0.555556	-0.5
Zhang et al., 2022	7	Simao	97.15	97.65	73.35	73.07	42	1	0	L	4	0	L	-1	-1
Zhang et al., 2022	8	Simao	95.18	96.21	73.57	75.5	199	1	0	L	8	5	R	-1	-0.230769
Zhang et al., 2022	9	Simao	96.21	94.8	75.5	74.91	332	2	10	R	5	1	L	0.666667	-0.666667
Zhang et al., 2022	10	Simao	93.69	95.43	65.66	69.47	167	0	3	R	3	0	L	1	-1
Zhang et al., 2022	11	Simao	97.43	96.19	68.67	67.88	477	7	0	L	0	5	R	-1	1
Zhang et al., 2022	12	Simao	95.18	93.04	73.57	70.81	123	0	7	R	1	0	L	1	-1
Zhang et al., 2022	13	Simao	96.7	96.1	55.23	59.04	62	1	2	R	0	8	R	0.333333	1
Zhang et al., 2022	14	Simao	98.22	96.3	56.4	52.34	154	2	0	L	2	1	R	-1	-0.333333
Zhang et al., 2022	15	Simao	93.97	93.86	73.8	70.46	46	1	0	L	4	0	L	-1	-1
Zhang et al., 2022	16	Simao	96.52	92.94	79.27	73.93	37	1	0	L	1	0	L	-1	-1
Zhang et al., 2022	17	Simao	96.52	93.59	79.27	74.95	4	3	0	L	1	0	L	-1	-1
Zhang et al., 2022	18	Simao	95.09	94.44	76.24	69.89	426	0	1	R	6	0	L	1	-1
Sun et al.. 2019	1	Hekou	92.19	95.36	54.05	45.32	18	3	1	L	—	—	—	-0.5	—
Sun et al.. 2019	2	Hekou	94.55	95.8	53.32	54.21	55	1	0	L	—	—	—	-1	—
Sun et al.. 2019	3	Hekou	94.84	94.74	55.15	52.78	21	5	1	L	—	—	—	-0.666667	—
Sun et al.. 2019	4	Hekou	93.24	98.48	55.55	48.7	14	4	0	L	—	—	—	-1	—
Sun et al.. 2019	5	Hekou	96.24	97.27	55.07	50.35	12	1	0	L	—	—	—	-1	—
Sun et al.. 2019	6	Hekou	96.87	95.2	61.52	53.59	25	1	0	L	—	—	—	-1	—
Sun et al.. 2019	7	Hekou	93.6	96.19	50.53	45.95	59	0	3	R	—	—	—	1	—
Sun et al.. 2019	8	Hekou	93.95	95.07	55.22	49.54	116	4	1	L	—	—	—	-0.6	—
Sun et al.. 2019	9	Hekou	92.6	94.74	52.47	47.5	9	5	1	L	1	0	L	-0.666667	-1
Sun et al.. 2019	10	Hekou	95.36	96.2	53.69	53.47	43	1	0	L	—	—	—	-1	—
Sun et al.. 2019	11	Hekou	93.36	95.29	56.57	48.3	56	1	0	L	4	6	R	-1	0.2
Sun et al.. 2019	12	Hekou	98.45	97.26	52.08	42.19	20	2	0	L	—	—	—	-1	—
Sun et al.. 2019	13	Hekou	95.31	91.51	62.56	59.91	22	0	1	R	—	—	—	1	—
Sun et al.. 2019	14	Hekou	95.51	93.82	60.95	51.71	21	1	0	L	—	—	—	-1	—
Sun et al.. 2019	15	Hekou	93.95	95.82	55.22	52.76	13	3	0	L	—	—	—	-1	—
Sun et al.. 2019	16	Hekou	93.57	94.86	47.56	48.43	24	4	1	L	—	—	—	-0.6	—
Sun et al.. 2019	17	Hekou	95.05	96.15	58.1	56.49	182	2	0	L	—	—	—	-1	—
Sun et al.. 2019	18	Hekou	94	92.15	62.83	52.24	119	13	0	L	0	3	R	-1	1
Sun et al.. 2019	1	Hanzhong	97.09	97.24	66.75	63.94	6	1	0	L	—	—	—	-1	—
Sun et al.. 2019	2	Hanzhong	98.51	99.31	64.07	60.5	9	2	0	L	—	—	—	-1	—
Sun et al.. 2019	3	Hanzhong	98.33	97.49	60.55	63.55	34	1	0	L	1	0	L	-1	-1
Sun et al.. 2019	4	Hanzhong	95.67	97.64	63.29	62.75	15	2	0	L	—	—	—	-1	—
Sun et al.. 2019	5	Hanzhong	94.52	92.67	57.37	65.39	64	5	2	L	3	0	L	-0.428571	-1
Sun et al.. 2019	6	Hanzhong	98.38	95.98	65.55	61.89	22	1	0	L	—	—	—	-1	—
Sun et al.. 2019	7	Hanzhong	95.59	100.92	66.86	59.31	22	0	1	R	1	0	L	1	-1
Sun et al.. 2019	8	Hanzhong	99.01	97.01	63.87	62.18	52	4	2	L	0	2	R	-0.333333	1
Sun et al.. 2019	9	Hanzhong	96.43	95.12	62.89	57.21	20	2	0	L	—	—	—	—	—
Sun et al.. 2019	10	Hanzhong	97.05	97.69	66.55	65.18	14	1	0	L	—	—	—	—	—
Sun et al.. 2019	11	Hanzhong	95.53	96.93	57.87	61.8	38	0	4	R	0	1	R	1	1
Sun et al.. 2019	12	Hanzhong	94.29	97.6	58.98	54.22	15	2	0	L	—	—	—	-1	—
Sun et al.. 2019	13	Hanzhong	97.66	97.85	66.04	61.31	73	1	0	L	1	1	R	-1	0
Sun et al.. 2019	14	Hanzhong	93.33	99.26	52.12	58.87	6	1	0	L	—	—	—	-1	—
Sun et al.. 2019	15	Hanzhong	98.63	101.85	63.34	64.45	5	2	0	L	—	—	—	-1	—
Sun et al.. 2019	16	Hanzhong	95.89	95.91	63.3	56.54	5	2	0	L	—	—	—	-1	—
Sun et al.. 2019	17	Hanzhong	96.59	96.62	55.21	62.67	5	1	0	L	—	—	—	-1	—
Sun et al.. 2019	18	Hanzhong	96.43	95.01	58.05	61.36	11	1	0	L	—	—	—	-1	—
Sun et al.. 2019	19	Hanzhong	95.49	96.2	59.71	53.33	4	1	0	L	—	—	—	-1	—
Sun et al.. 2019	20	Hanzhong	97.58	102.83	57.62	55.84	3	0	1	R	—	—	—	1	—
Sun et al.. 2019	21	Hanzhong	95.72	97.67	56.89	56.47	115	4	1	L	—	—	—	-0.6	—
Sun et al.. 2019	22	Hanzhong	95.89	98.52	62.24	60.12	10	2	0	L	—	—	—	-1	—
Sun et al.. 2019	23	Hanzhong	94.9	94.7	56.24	53.07	42	12	3	L	—	—	—	-0.6	—
Sun et al.. 2019	24	Hanzhong	89.53	98.36	54.58	61.96	19	2	1	R	—	—	—	-0.333333	—
Sun et al.. 2019	25	Hanzhong	96.94	95.98	53.97	56.13	37	3	1	L	0	2	R	-0.5	1
Sun et al.. 2019	26	Hanzhong	96.35	95.24	52.7	57.89	12	1	0	L	—	—	—	-1	—
Sun et al.. 2019	27	Hanzhong	96.77	97.96	58.17	62.59	17	2	0	L	—	—	—	-1	—
Sun et al.. 2019	28	Hanzhong	94.48	98.01	58.91	59.04	55	2	1	L	1	0	L	-0.333333	-1
Sun et al.. 2019	29	Hanzhong	96.08	98.65	57.96	53.74	30	0	1	R	—	—	—	1	—
Sun et al.. 2019	30	Hanzhong	97.1	90.79	60.07	53.31	20	2	0	L	—	—	—	-1	—
Sun et al.. 2019	31	Hanzhong	95.09	94.17	59.04	59.57	63	5	1	L	3	0	L	-0.666667	-1
Sun et al.. 2019	32	Hanzhong	95.53	93.21	59.34	55.05	5	1	0	L	—	—	—	-1	—
Sun et al.. 2019	33	Hanzhong	98.34	97.27	59.94	59.5	84	7	2	L	—	—	—	-0.555556	—
Sun et al.. 2019	34	Hanzhong	93.99	100.93	58.29	54.35	5	1	0	L	—	—	—	-1	—
Sun et al.. 2019	35	Hanzhong	97.24	92.96	55.45	50.05	16	0	2	R	—	—	—	1	—
Sun et al.. 2019	36	Hanzhong	96.28	97.3	61.34	54.51	7	0	1	R	—	—	—	1	—
Sun et al.. 2019	37	Hanzhong	101.72	91.76	56.59	52.59	76	3	0	L	0	2	R	-1	1
Sun et al.. 2019	38	Hanzhong	96.82	95.67	60.73	53.89	11	0	1	R	—	—	—	1	—
Sun et al.. 2019	39	Hanzhong	94.51	96.9	56.2	52.24	15	0	2	R	—	—	—	1	—
Sun et al.. 2019	40	Hanzhong	95.31	95.04	63.39	51.89	54	3	0	L	2	0	L	-1	-1
Sun et al.. 2019	41	Hanzhong	95.6	94.67	56.38	55.61	19	1	0	L	—	—	—	-1	—
Sun et al.. 2019	42	Hanzhong	96.07	94.32	55.74	51.92	96	1	0	L	2	0	L	-1	-1
Sun et al.. 2019	1	Simao	91.35	97.98	59.09	79.94	138	—	—	—	1	0	L	—	-1
Sun et al.. 2019	2	Simao	100.99	92.4	81.47	55.71	51	3	1	L	—	—	—	-0.5	—
Sun et al.. 2019	3	Simao	101.1	99.42	60.7	58.33	22	1	0	L	—	—	—	-1	—
Sun et al.. 2019	4	Simao	97.01	95.93	77.95	52.87	68	9	0	L	—	—	—	-1	—
Sun et al.. 2019	5	Simao	96	95.06	73.15	50.17	13	0	1	R	—	—	—	1	—
Sun et al.. 2019	6	Simao	93.82	98.68	66.06	55.18	36	3	0	L	0	1	R	-1	1
Sun et al.. 2019	7	Simao	95.91	98.95	70.67	73.92	51	3	0	L	1	0	L	-1	-1
Sun et al.. 2019	8	Simao	95.49	96.75	61.76	75.8	18	1	0	L	0	1	R	-1	1
Sun et al.. 2019	9	Simao	94.21	95.05	76.02	62.41	26	5	2	L	—	—	—	-0.428571	—
Sun et al.. 2019	10	Simao	95.9	96.76	79.05	61.1	9	1	0	L	—	—	—	-1	—
Sun et al.. 2019	11	Simao	97.76	95.99	63.6	65.95	40	3	0	L	0	2	R	-1	1
Sun et al.. 2019	12	Simao	95.85	98.07	77.27	70.24	15	1	0	L	—	—	—	-1	—
Sun et al.. 2019	13	Simao	100.06	98.17	75.63	73.6	13	1	0	L	—	—	—	-1	—
Sun et al.. 2019	14	Simao	95.71	97.29	71.8	55.98	33	3	0	L	—	—	—	-1	—
Sun et al.. 2019	15	Simao	93.16	94.48	69.39	74.75	43	2	0	L	—	—	—	-1	—
Sun et al.. 2019	16	Simao	94.6	99.15	68.47	62.66	10	1	0	L	1	0	L	-1	-1
Sun et al.. 2019	17	Simao	95.57	96.84	70.61	74.05	148	7	2	L	3	0	L	-0.555556	-1
Sun et al.. 2019	18	Simao	96.33	93.39	84.11	70.5	12	1	0	L	0	1	R	-1	1
Sun et al.. 2019	19	Simao	96.2	96.28	80.06	57.44	11	1	0	L	—	—	—	-1	-
Sun et al.. 2019	20	Simao	93.42	93.81	72.57	67.38	82	3	0	L	0	2	R	-1	1
Sun et al.. 2019	21	Simao	97.15	95.51	65.25	62.65	30	0	1	R	—	—	—	1	—
Sun et al.. 2019	22	Simao	94.75	96.35	77.27	74.98	162	5	1	L	—	—	—	-0.666667	—
Sun et al.. 2019	23	Simao	94.63	95.69	74.56	70.77	27	0	1	R	—	—	—	1	—
Sun et al.. 2019	24	Simao	92.1	93.25	76.07	75.57	70	1	0	L	0	1	R	-1	1
Sun et al.. 2019	25	Simao	95.26	94.5	78.79	69.28	26	2	0	L	—	—	—	-1	—
Sun et al.. 2019	26	Simao	94.5	95.63	75.26	69.22	73	2	0	L	—	—	—	-1	—
Sun et al.. 2019	27	Simao	93.97	98.31	85.07	79.51	44	1	0	L	—	—	—	-1	—
Sun et al.. 2019	28	Simao	96.2	97.64	59.16	74.63	22	0	1	R	—	—	—	1	—
Sun et al.. 2019	29	Simao	97.61	98.49	83.04	76.47	146	4	2	L	5	1	L	-0.333333	-0.666667
Sun et al.. 2019	30	Simao	95.36	96.44	61.15	69.62	39	—	—	—	1	0	L	—	-1
Sun et al.. 2019	31	Simao	97.36	94.51	60.69	71.25	112	7	1	L	0	3	R	-0.75	1
Sun et al.. 2019	32	Simao	94.78	94.19	71.51	65.96	68	0	3	R	2	0	L	1	-1
Sun et al.. 2019	33	Simao	98.44	95.13	82.22	78.34	57	6	1	L	—	—	—	-0.714286	—
Sun et al.. 2019	34	Simao	96.92	93.64	87.53	54.56	7	2	0	L	—	—	—	-1	—
Sun et al.. 2019	35	Simao	96.73	98.9	64.92	59.45	244	3	0	L	0	1	R	-1	1
Sun et al.. 2019	36	Simao	94.3	94.11	58.15	49.58	58	3	1	L	—	—	—	-0.5	—
Sun et al.. 2019	37	Simao	93.8	90.72	71.45	59.87	10	0	2	R	—	—	—	1	—
Sun et al.. 2019	38	Simao	94.54	98.45	72.17	61.8	35	2	0	L	—	—	—	-1	—
Sun et al.. 2019	39	Simao	99.67	95.43	60.98	62.16	27	2	2	R	4	3	R	0	-0.142857
Sun et al.. 2019	40	Simao	97.37	90.02	64.24	59.74	28	0	2	R	2	0	L	1	-1
Sun et al.. 2019	41	Simao	100.61	91.2	75.25	69.5	10	3	0	L	—	—	—	-1	—

## Sheet: Sheet2
0.75
